# Supplementary material for: Proteomic test for anti-PD-1 checkpoint blockade treatment of metastatic melanoma with and without BRAF mutations
Source: J Immunother Cancer. 2019 Mar 29;7:91. doi: 10.1186/s40425-019-0569-1 (PMC6440152; doi:10.1186/s40425-019-0569-1)
Supplement: Supplementary file 2 — Clinical information and outcomes. (XLSX 27 kb) [file 40425_2019_569_MOESM2_ESM.xlsx]

## Sheet: db CLINICAL INFO
Pt #	SITE Primary	Histolgoy	1 LINE	2 LINE	3 LINE	4 LINE	5 LINE	6 LINE	7 LINE	AGE	SEX	BRAF STATUS	STAGE	Anti-PD1 treatment	Line of tx	RESPONSE to Treatment	BOR	Duration of response (months)	PFS month	PFS event	STATUS	OS month	OS Event	DATE LAST OBSERVATION Cut 10/1/2018	LDH	NLR	BDX008 Classification
1			Ipilimumab	Nivolumab	NO					80	M	WT	IV	Nivolumab	2	PD	PD	/	0.526027	1	DEAD	0.920548	1	2015-03-04	1828	13.8333	Early
2	right leg	cutaneous	Ipilimumab	Nivolumab	NO					86	F	WT	IV	Nivolumab	2	PR	PR	21	19.8904	1	DEAD	22.3562	1	2016-12-15	286	3.28571	Late
3	ocular	uveal	Fotemustine	Ipilimumab	Nivolumab	NO				28	F	NA	IV	Nivolumab	3	PD	PD	/	9.30411	1	DEAD	13.0849	1	2016-03-09	461	2.18182	Late
4	leg	cutaneous	Vemurafenib	MEK162+LGX818	Ipilimumab	Nivolumab	Dabrafenib+Trametinib	NO		46	F	MUT	IV	Nivolumab	4	PR	PR	19	19.726	1	DEAD	29.7205	1	2017-08-10	425	1.8	Late
5	arm	cutaneous	Ipilimumab	Ipilimumab (reind.)	Nivolumab	Temozolomide	NO	NO		77.6667	M	WT	IV	Nivolumab	3	PD	PD	/	2.79452	1	DEAD	5.98356	1	2015-08-31	541	2.68571	Early
6	foot	cutaneous	Ipilimumab	Nivolumab	NO					45	M	WT	IV	Nivolumab	2	PD	PD	/	14.0384	1	DEAD	18.0164	1	2016-08-31	441	3.04762	Early
7	foot	cutaneous	Dacarbazine	Ipilimumab	Nivolumab	CA224-020 trial	CA013-004 trial			62	F	WT	IV	Nivolumab	3	PD	SD	19	18.9699	1	ALIVE	41.4247	1	2018-08-15	NA	3.1	Late
8		cutaneous	Dacarbazine	Ipilimumab	Nivolumab	CA224-020 trial				68	F	WT	IV	Nivolumab	3	SD	SD	19	18.7397	1	ALIVE	42.7397	0	2018-10-01	587	3.30435	Late
9	foot	cutaneous	Ipilimumab	Nivolumab	NO					74	F	MUT	IV	Nivolumab	2	PR	PR	40	39.1561	0	ALIVE	42.7397	0	2018-10-01	732	3.44444	Early
10	leg	cutaneous	Ipilimumab	Nivolumab	NO					72	F	WT	IV	Nivolumab	2	PR	PR	40	39.1561	0	ALIVE	42.7397	0	2018-10-01	392	1.57895	Late
11	arm	cutaneous	Dabrafenib+Trametinib	Ipilimumab	Nivolumab	NO				78	F	MUT	IV	Nivolumab	3	PD	PD	/	2.10411	1	DEAD	2.10411	1	2015-06-12	487	38.3333	Early
12	back	cutaneous	mek 162	Ipilimumab	Nivolumab	NO				58.1667	M	WT	IV	Nivolumab	3	PD	PD	/	2.53151	1	DEAD	6.01644	1	2015-10-15	1048	3.17391	Early
13	arm	cutaneous	Dacarbazine	Ipilimumab	Nivolumab	CA224-020 trial				59	M	WT	IV	Nivolumab	3	PR	PR	31	29.9507	1	ALIVE	41.326	0	2018-10-01	327	1.85	Late
14	nose	mucosal	Dacarbazine	Ipilimumab	Nivolumab	NO				59.4167	M	WT	IV	Nivolumab	3	PD	PD	/	2.10411	1	DEAD	3.05753	1	2015-07-30	448	3.85	Early
15	eyes	uveal	Ipilimumab	Nivolumab	NO					68.5833	F	NA	IV	Nivolumab	2	PD	PD	/	3.02466	1	DEAD	6.80548	1	2015-11-29	1343	3.73333	Early
16	hand	cutaneous	temozolomide	Ipilimumab	Nivolumab	NO				71.4167	F	WT	IV	Nivolumab	3	PD	PD	/	3.22192	1	DEAD	3.55068	1	2015-10-10	320	11.4	Early
17			Ipilimumab	Nivolumab	NO					70	F	MUT	IV	Nivolumab	2	PR	PR	12	11.737	1	ALIVE	39.2877	0	2018-10-01	225	14.7273	Early
18	choroid	uveal	Ipilimumab	Nivolumab	NO					68	M	WT	IV	Nivolumab	2	PD	PD	/	1.28219	1	DEAD	2.00548	1	2015-09-30	1660	3.46667	Early
19			Vemurafenib	MEK162+LGX818	Ipilimumab	Nivolumab	Dabrafenib+Trametinib	NO		36	M	MUT	IV	Nivolumab	4	PD	PD	/	2.23562	1	DEAD	9.76438	1	2016-05-28	785	3.41667	Early
20	scapula	cutaneous	Ipilimumab	Nivolumab	NO					48.4167	F	WT	IV	Nivolumab	2	PD	PD	/	2.76164	1	DEAD	4.10959	1	2015-12-31	414	5	Early
21	thorax	cutaneous	mek 162	Ipilimumab	Nivolumab	NO				65	M	WT	IV	Nivolumab	3	SD	SD	10	10.126	1	DEAD	15.7808	1	2017-01-08	421	2.10526	Late
22	back	cutaneous	Ipilimumab	Nivolumab	NO					67	M	WT	IV	Nivolumab	2	PD	PD	/	1.34794	1	DEAD	1.64384	1	2015-11-12	1020	8.33333	Early
23	leg	cutaneous	Ipilimumab	Nivolumab	NO					47	M	WT	IV	Nivolumab	2	PR	PR	30	31.989	0	ALIVE	35.5726	0	2018-10-01	514	12	Early
24	back	cutaneous	Nivolumab	NO						65	M	unk	IV	Nivolumab	1	PD	CR	6	6.18082	1	ALIVE	31.989	0	2018-06-14	326	3.25	Late
25	face	cutaneous	Cisplatin+temodal	Ipilimumab	Taxol	Pembrolizumab	Nivolumab			58	F	WT	IV	Pembrolizumab	4	SD	CR	26	26.5644	1	ALIVE	51.2548	0	2018-10-01	318	6.55556	Early
26	leg	cutaneous	Vemurafenib	Ipilimumab	Cisplatino+Temozolamide	Pembrolizumab	NO			59.5	F	MUT	IV	Pembrolizumab	4	PD	PD	/	0.657534	1	DEAD	1.21644	1	2014-08-01	1106	11.75	Early
27			Ipilimumab	Dabrafenib+Trametinib	Pembrolizumab					49	F	MUT	IV	Pembrolizumab	3	SD	PR	47	47.6712	0	ALIVE	51.2548	0	2018-10-01	667	1.76923	Late
28	back	cutaneous	Dacarbazine	Ipilimumab	Taxol	Pembrolizumab	NO			78	M	WT	IV	Pembrolizumab	4	PR	PR	23	22.6849	1	DEAD	32.4822	1	2017-03-09	292	1.3913	Late
29	scalp	cutaneous	Dacarbazine	Cobimetinib	Ipilimumab	Pembrolizumab	NO			51	F	MUT	IV	Pembrolizumab	4	PD	PD	/	2.00548	1	DEAD	5.12877	1	2014-11-28	358	1.8	Late
30			Dacarbazine	Ipilimumab	Fotemustine	Pembrolizumab	NO			59.8333	M	WT	IV	Pembrolizumab	4	PD	PD	/	3.3863	1	DEAD	3.3863	1	2014-10-13	600	3.625	Early
31	back	cutaneous	Fotemustine	Dabrafenib	Ipilimumab	Pembrolizumab	NO			71.5833	M	MUT	IV	Pembrolizumab	4	PD	PD	/	3.41918	1	DEAD	3.41918	1	2014-10-14	728	7.85714	Early
32	hand	cutaneous	Cisplatin+temodal	Ipilimumab	Pembrolizumab	Dabrafenib+Trametinib	NO			55	M	WT	IV	Pembrolizumab	3	PR	PR	25	25.0192	1	DEAD	30.5096	1	2017-01-15	362	7.33333	Early
33			Dacarbazine	MEK162 trial	Ipilimumab	Pembrolizumab	NO			66.6667	M	MUT	IV	Pembrolizumab	4	PD	PD	/	2.92603	1	DEAD	2.92603	1	2014-09-29	539	3.5	Early
34	foot	cutaneous	CA-209-067 trial	Pembrolizumab	carboplatino+Taxol	NO				57.6667	F	WT	IV	Pembrolizumab	2	PD	PD	/	3.02466	1	DEAD	11.0137	1	2015-06-09	423	2.57143	Early
35	abdomen	cutaneous	Dacarbazine	vemurafenib	Ipilimumab	Cisplatin+temodal	Pembrolizumab	NO		32.25	F	MUT	IV	Pembrolizumab	5	PD	PD	/	2.03836	1	DEAD	11.2438	1	2015-06-16	501	17.625	Early
36	S.P.I	S.P.I	Fotemustine	Ipilimumab	mek162	Ipilimumab	Dacarbazine	Pembrolizumab	Taxol	67.6667	M	MUT	IV	Pembrolizumab	6	PR	PR	5	6.01644	1	DEAD	14.7945	1	2015-10-09	NA	4.61538	Late
37			Fotemustine	Cisplatin	Ipilimumab	medi3475	Taxol	Pembrolizumab	NO	43.3333	M	NA	IV	Pembrolizumab	6	PD	PD	/	0.460274	1	DEAD	0.657534	1	2014-08-05	6886	21.8333	Early
38	foot	cutaneous	ECT(X2)	Ipilimumab	Pembrolizumab					54.9167	F	WT	IV	Pembrolizumab	3	PD	PD	/	1.01918	1	DEAD	6.18082	1	2015-01-27	572	1.84	Late
39	back	cutaneous	Vemurafenib	Ipilimumab	Fotemustine	Pembrolizumab	NO			49.4167	F	MUT	IV	Pembrolizumab	4	PD	PD	/	2.56438	1	DEAD	2.56438	1	2014-10-14	2070	2.9	Early
40	S.P.I.	S.P.I.	Temozolomide	Ipilimumab	Pembrolizumab	NO				71	F	NA	IV	Pembrolizumab	3	PD	PD	27	26.4329	1	DEAD	27.7808	1	2016-12-12	1751	2.57143	Early
41		uveal	Trametinib	Ipilimumab	Pembrolizumab	NO				51.9167	M	WT	IV	Pembrolizumab	3	PD	PD	/	1.01918	1	DEAD	5.29315	1	2015-01-28	955	7.8	Early
42	shoulder	cutaneous	Cobimetinib	Ipilimumab	Pembrolizumab	NO				67	F	MUT	IV	Pembrolizumab	3	PD	PD	/	0.690411	1	DEAD	0.690411	1	2014-09-10	2899	3	Early
43	back	cutaneous	Temozolomide	Dabrafenib	Ipilimumab	LGX818+MEK162	Pembrolizumab	NO		58.75	M	MUT	IV	Pembrolizumab	5	PD	PD	/	0.986301	1	DEAD	0.986301	1	2014-09-26	378	5.1	Late
44			Dacarbazine	Ipilimumab	Pembrolizumab	NO				70	F	WT	IV	Pembrolizumab	3	CR	CR	45	45.3698	0	ALIVE	45.3698	0	2018-06-14	349	3.44444	Early
45	foot	cutaneous	Cobimetinib	Ipilimumab	Pembrolizumab	NO				28.5833	F	MUT	IV	Pembrolizumab	3	PD	PD	/	2.99178	1	DEAD	9.89589	1	2015-07-01	468	1.86207	Late
46	S.P.I.	S.P.I.	Dacarbazine	Ipilimumab	Fotemustine	Pembrolizumab	NO			59.6667	F	WT	IV	Pembrolizumab	4	PD	PD	/	1.38082	1	DEAD	1.38082	1	2014-10-29	375	11.4	Early
47			Fotemustine	Ipilimumab	Pembrolizumab	NO				34	M	WT	IV	Pembrolizumab	3	SD	SD	24	23.5068	1	ALIVE	44.9096	0	2018-06-14	402	3.55556	Late
48	back	cutaneous	Fotemustine	Dacarbazine	Ipilimumab	Pembrolizumab	NO			45.6667	M	MUT	IV	Pembrolizumab	4	PD	PD	/	1.8411	1	DEAD	1.8411	1	2014-11-13	1141	6.94118	Late
49	scapular	cutaneous	ALLOVECTIN	ECT	Vemurafenib	Ipilimumab	Pembrolizumab			32	M	MUT	IV	Pembrolizumab	5	PR	CR	44	44.6794	0	ALIVE	44.6794	0	2018-06-14	297	2.06667	Late
50	lumbar	cutaneous	Cisplatin	Ipilimumab	Pembrolizumab	NO				53	M	WT	IV	Pembrolizumab	3	SD	PD	6	5.95068	1	DEAD	12.5918	1	2015-10-12	212	2.5	Late
51	scapula	cutaneous	Ipilimumab	Ipilimumab	Pembrolizumab	Dacarbazine	NO			63	F	WT	IV	Pembrolizumab	3	PR	PD	10	9.99452	1	DEAD	15.7479	1	2016-01-23	NA	1.72727	Early
52			Ipilimumab	Pembrolizumab						71	F	WT	IV	Pembrolizumab	2	SD	CR	44	44.2192	0	ALIVE	44.2192	0	2018-06-14	535	1.55556	Early
53			Dacarbazine	Ipilimumab	Pembrolizumab	NO				61	M	WT	IV	Pembrolizumab	3	PD	PD	/	2.8274	1	DEAD	8.77808	1	2015-07-15	412	1.73333	Early
54	arm	cutaneous	ECT	Dacarbazine	Ipilimumab	Pembrolizumab	NO			70	M	WT	IV	Pembrolizumab	4	PD	PD	/	0.986301	1	DEAD	2.8274	1	2015-02-01	632	11.5	Early
55	leg	cutaneous	Vemurafenib	Ipilimumab	Pembrolizumab	NO				65.25	F	MUT	IV	Pembrolizumab	3	PD	PD	/	0.591781	1	DEAD	1.24931	1	2014-12-20	NA	7.36364	Late
56	anal	cutaneous	ECT	Ipilimumab	Pembrolizumab	NO				59.25	F	WT	IV	Pembrolizumab	3	PD	PD	/	5.06301	1	DEAD	8.6137	1	2015-08-01	NA	11.1818	Late
57			Cisplatin+temodal	Vemurafenib	Ipilimumab	Pembrolizumab	NO			38	M	MUT	IV	Pembrolizumab	4	PD	PD	/	0.986301	1	DEAD	2.36712	1	2015-01-30	785	5.36842	Early
58	back	cutaneous	CA-209-066 trial	Ipilimumab	Pembrolizumab	NO				43.8333	F	WT	IV	Pembrolizumab	3	PD	PD	/	0.19726	1	DEAD	1.80822	1	2015-01-20	851	3.57143	Early
59		S.P.I.	Temozolomide	Ipilimumab	Pembrolizumab	NO				55	M	WT	IV	Pembrolizumab	3	PD	PD	/	2.79452	1	DEAD	19.7589	1	2016-08-01	354	2.86667	Late
60	back	cutaneous	MEK162	Vemurafenib	Ipilimumab	Fotemustine+vemurafenib	Pembrolizumab	NO		69	M	MUT	IV	Pembrolizumab	5	PR	PR	13	13.2493	1	DEAD	15.2219	1	2016-03-23	407	4.2	Late
61	leg	cutaneous	ECT	Ipilimumab	Pembrolizumab	NO				70	M	NA	IV	Pembrolizumab	3	PD	PD	/	2.9589	1	DEAD	4.93151	1	2015-05-15	441	5	Early
62	abdomen	cutaneous	Vemurafenib	Ipilimumab	Pembrolizumab	Fotemustine	NO			67	M	MUT	IV	Pembrolizumab	3	PD	PD	/	1.77534	1	DEAD	2.79452	1	2015-04-02	703	7.43478	Early
63	vulva	mucosal	CA-209-067 trial	Ipilimumab	Pembrolizumab	NO				58	F	WT	IV	Pembrolizumab	3	PD	PD	12	11.5397	1	DEAD	16.9315	1	2016-06-21	365	1.70833	Late
64	eyes	uveal	Fotemustine	Ipilimumab	Pembrolizumab	NO				66.0833	F	WT	IV	Pembrolizumab	3	PD	PD	/	3.22192	1	DEAD	4.24109	1	2015-06-01	3789	10.375	Early
65	coroid	uveal	Ipilimumab	Pembrolizumab	NO					70	M	NA	IV	Pembrolizumab	2	PD	PD	/	2.03836	1	DEAD	2.03836	1	2015-04-07	492	1.72727	Late
66	leg	cutaneous	Dacarbazine	Ipilimumab	Pembrolizumab	BMS020 trial				59	M	WT	IV	Pembrolizumab	3	PR	PR	23	11.9014	1	ALIVE	43.4301	0	2018-10-01	491	2.90909	Late
67	back	cutaneous	Vemurafenib	Ipilimumab	Pembrolizumab	NO				52	F	MUT	IV	Pembrolizumab	3	PD	PD	/	1.08493	1	DEAD	5.45753	1	2015-10-10	835	6.125	Late
68	LUMBAR	cutaneous	Ipilimumab	Pembrolizumab	Vemurafenib					67	M	MUT	IV	Pembrolizumab	2	SD	SD	6	5.52329	1	ALIVE	41.0959	0	2018-10-01	617	7.84615	Early
69	foot	cutaneous	Ipilimumab	Pembrolizumab	BMS020 trial	NO				66	M	WT	IV	Pembrolizumab	2	PD	PD	/	4.04383	1	DEAD	21.337	1	2017-02-22	NA	7.94318	Early
70	back	cutaneous	Vemurafenib	Ipilimumab	Pembrolizumab					64	F	MUT	IV	Pembrolizumab	3	CR	CR	37	36.9205	0	ALIVE	40.5041	0	2018-10-01	304	1.9	Late
71	anal	mucosal	Ipilimumab	Pembrolizumab	NO					79	F	WT	IV	Pembrolizumab	2	SD	SD	33	32.4822	1	ALIVE	40.4384	0	2018-10-01	NA	3.9186	Late
